# Supplementary material for: An Extended Application of the Fast Multi-Locus Ridge Regression Algorithm in Genome-Wide Association Studies of Categorical Phenotypes
Source: Plants (Basel). 2024 Sep 7;13(17):2520. doi: 10.3390/plants13172520 (PMC11397509; doi:10.3390/plants13172520)
Supplement: Supplementary file 1 [file plants-13-02520-s001.zip › plants-3152741-supplementary_2/Supplementary Table.xlsx]

## Sheet: Table S1
Table S1: statistical power, and accuracy in the detection of QTN using five methods in the first simulation experiment.
Distribution	Method												Polygenic background
					2 k							5 k							10 k
			r2(%)	True effect	Power (%)	Mean	SD	MSE		r2(%)	True effect	Power (%)	Mean	SD	MSE		r2(%)	True effect	Power (%)	Mean	SD	MSE
Normal with 5 hierarchical levels	FastRR		1.12	0.461	88	0.176	0.033	0.082		0.676	0.461	58	0.158	0.024	0.092		0.407	0.416	28	0.154	0.022	0.095
	logistic regression				25	0.582	0.277	0.088				8	0.446	0.292	0.075				2	0.304	0.031	0.025
	FarmCPU				49	0.197	0.3	0.071				15	0.187	0.016	0.017				4	0.188	0.023	0.075
	FaST-LMM				51	0.198	0.029	0.07				18	0.186	0.016	0.076				6	0.187	0.015	0.075
	POLMM				52	0.533	0.071	0.01				23	0.521	0.057	0.007				8	0.519	0.05	0.006
Uniform with 5 hierarchical levels	FastRR		1.12	0.461	58	0.3	0.052	0.028		0.676	0.461	26	0.284	0.049	0.034		0.407	0.416	17	0.27	0.034	0.037
	logistic regression				25	0.424	0.255	0.064				7	0.513	0.206	0.039				2	0.433	0.18	0.017
	FarmCPU				26	0.344	0.036	0.015				8	0.34	0.052	0.017				3	0.314	0.012	0.022
	FaST-LMM				22	0.36	0.025	0.011				5	0.362	0.06	0.013				3	0.337	0.011	0.015
	POLMM				26	0.508	0.048	0.004				8	0.513	0.011	0.011				3	0.51	0.035	0.003
Binomial with 2 hierarchical levels	FastRR		1.12	0.461	54	0.085	0.019	0.141		0.676	0.461	19	0.086	0.021	0.14		0.407	0.416	19	0.088	0.013	0.139
	logistic regression				20	0.53	0.305	0.094				5	0.284	0.212	0.067				2	0.504	0.7	0.247
	FarmCPU				20	0.1	0.015	0.13				4	0.106	0.015	0.126				2	0.107	0.018	0.125
	FaST-LMM				19	0.1	0.013	0.13				5	0.109	0.017	0.124				2	0.113	0.011	0.121
	POLMM				20	0.557	0.099	0.019				5	0.509	0.034	0.003				2	0.508	0.024	0.003
Mean: average estimated effect; SD: standard error; MSE: mean squared error; 2 k, 5 k, and 10 k represent two, five, and ten times the polygenic background, respectively.
r2:heritability for each QTN.

## Sheet: Table S2
Table S2: statistical power, and accuracy in the detection of QTN using five methods in the second simulation experiment.
Distribution	Method	QTN	True effect									Polygenic background
					2 k						5 k						10 k
				r2(%)	Power (%)	Mean	SD	MSE		r2(%)	Power (%)	Mean	SD	MSE		r2(%)	Power (%)	Mean	SD	MSE
Normal with 5 hierarchical levels	FastRR	1	0.545	1.28	98	0.198	0.036	0.122		0.833	86	0.171	0.03	0.141		0.526	52	0.153	0.021	0.154
		2	0.862	3.201	100	0.278	0.037	0.342		2.082	100	0.231	0.034	0.399		1.315	97	0.192	0.034	0.451
		3	0.86	3.201	100	0.285	0.04	0.333		2.082	100	0.228	0.034	0.401		1.315	95	0.196	0.033	0.442
		4	1.079	5.121	100	0.355	0.041	0.525		3.331	100	0.299	0.043	0.611		2.105	100	0.246	0.037	0.696
		5	1.209	6.401	100	0.408	0.045	0.643		4.164	100	0.341	0.037	0.756		2.631	100	0.275	0.044	0.875
	logistic regression	1	0.545	1.28	39	0.459	0.309	0.1		0.833	10	0.492	0.3	0.084		0.526	3	0.546	0.275	0.05
		2	0.862	3.201	95	0.536	0.297	0.194		2.082	65	0.514	0.259	0.187		1.315	40	0.507	0.283	0.205
		3	0.86	3.201	96	0.479	0.31	0.24		2.082	73	0.505	0.269	0.197		1.315	47	0.527	0.297	0.197
		4	1.079	5.121	100	0.528	0.301	0.393		3.331	98	0.498	0.275	0.412		2.105	85	0.51	0.307	0.417
		5	1.209	6.401	100	0.506	0.313	0.592		4.164	99	0.499	0.276	0.58		2.631	89	0.515	0.303	0.572
	FarmCPU	1	0.545	1.28	84	0.192	0.032	0.125		0.833	47	0.176	0.022	0.137		0.526	11	0.179	0.021	0.135
		2	0.862	3.201	100	0.265	0.04	0.358		2.082	98	0.223	0.036	0.41		1.315	81	0.196	0.031	0.445
		3	0.86	3.201	100	0.277	0.045	0.341		2.082	96	0.225	0.032	0.403		1.315	84	0.199	0.031	0.438
		4	1.079	5.121	100	0.339	0.045	0.55		3.331	100	0.285	0.047	0.632		2.105	100	0.238	0.04	0.709
		5	1.209	6.401	100	0.402	0.051	0.654		4.164	100	0.333	0.04	0.77		2.631	99	0.269	0.046	0.887
	FaST-LMM	1	0.545	1.28	76	0.209	0.033	0.114		0.833	38	0.195	0.025	0.123		0.526	12	0.18	0.019	0.134
		2	0.862	3.201	100	0.28	0.037	0.341		2.082	98	0.234	0.033	0.396		1.315	75	0.203	0.029	0.435
		3	0.86	3.201	100	0.285	0.04	0.332		2.082	98	0.229	0.032	0.398		1.315	75	0.207	0.029	0.427
		4	1.079	5.121	100	0.356	0.041	0.524		3.331	100	0.299	0.043	0.611		2.105	100	0.246	0.037	0.696
		5	1.209	6.401	100	0.408	0.045	0.643		4.164	100	0.34	0.037	0.756		2.631	100	0.275	0.043	0.876
	POLMM	1	0.545	1.28	82	0.571	0.0289	0.008		0.833	40	0.561	0.064	0.004		0.526	14	0.522	0.04	0.002
		2	0.862	3.201	100	0.768	0.098	0.018		2.082	98	0.666	0.085	0.046		1.315	78	0.59	0.065	0.078
		3	0.86	3.201	100	0.795	0.099	0.014		2.082	97	0.671	0.079	0.042		1.315	82	0.607	0.082	0.071
		4	1.079	5.121	100	0.992	0.099	0.017		3.331	100	0.866	0.106	0.057		2.105	100	0.733	0.101	0.13
		5	1.209	6.401	100	1.139	0.098	0.014		4.164	100	0.986	0.086	0.057		2.631	100	0.815	0.119	0.169
Uniform with 5 hierarchical levels	FastRR	1	0.545	1.28	95	0.347	0.06	0.043		0.833	73	0.292	0.049	0.066		0.526	35	0.266	0.027	0.078
		2	0.862	3.201	100	0.481	0.064	0.149		2.082	98	0.391	0.059	0.226		1.315	78	0.317	0.058	0.3
		3	0.86	3.201	100	0.494	0.07	0.138		2.082	97	0.4	0.065	0.216		1.315	81	0.319	0.049	0.295
		4	1.079	5.121	100	0.615	0.07	0.22		3.331	98	0.507	0.078	0.333		2.105	90	0.401	0.069	0.465
		5	1.209	6.401	100	0.713	0.076	0.252		4.164	99	0.579	0.074	0.402		2.631	96	0.439	0.082	0.601
	logistic regression	1	0.545	1.28	46	0.53	0.274	0.073		0.833	17	0.603	0.323	0.102		0.526	1	0.686	NA	0.02
		2	0.862	3.201	99	0.531	0.262	0.178		2.082	84	0.499	0.313	0.229		1.315	33	0.508	0.286	0.204
		3	0.86	3.201	100	0.537	0.268	0.175		2.082	87	0.534	0.304	0.197		1.315	42	0.525	0.287	0.193
		4	1.079	5.121	100	0.535	0.267	0.366		3.331	97	0.518	0.306	0.407		2.105	79	0.501	0.274	0.408
		5	1.209	6.401	100	0.533	0.268	0.528		4.164	99	0.515	0.312	0.578		2.631	84	0.514	0.273	0.577
	FarmCPU	1	0.545	1.28	79	0.336	0.051	0.046		0.833	29	0.323	0.037	0.05		0.526	7	0.309	0.016	0.056
		2	0.862	3.201	99	0.459	0.067	0.167		2.082	90	0.382	0.054	0.234		1.315	48	0.342	0.043	0.273
		3	0.86	3.201	99	0.482	0.071	0.148		2.082	91	0.399	0.065	0.217		1.315	59	0.336	0.043	0.276
		4	1.079	5.121	100	0.588	0.078	0.247		3.331	96	0.488	0.077	0.355		2.105	82	0.407	0.063	0.455
		5	1.209	6.401	100	0.701	0.086	0.265		4.164	99	0.566	0.08	0.42		2.631	89	0.439	0.077	0.599
	FaST-LMM	1	0.545	1.28	72	0.369	0.05	0.034		0.833	21	0.357	0.036	0.037		0.526	3	0.32	0.006	0.051
		2	0.862	3.201	99	0.485	0.06	0.146		2.082	91	0.402	0.05	0.214		1.315	42	0.361	0.041	0.253
		3	0.86	3.201	100	0.495	0.07	0.138		2.082	90	0.41	0.056	0.206		1.315	49	0.352	0.033	0.259
		4	1.079	5.121	100	0.615	0.07	0.22		3.331	96	0.512	0.071	0.326		2.105	81	0.415	0.058	0.444
		5	1.209	6.401	100	0.713	0.077	0.252		4.164	99	0.579	0.073	0.402		2.631	88	0.454	0.068	0.575
	POLMM	1	0.545	1.28	82	0.545	0.084	0.007		0.833	31	0.526	0.06	0.004		0.526	7	0.491	0.013	0.003
		2	0.862	3.201	99	0.72	0.097	0.03		2.082	91	0.606	0.085	0.073		1.315	45	0.549	0.065	0.102
		3	0.86	3.201	100	0.75	0.117	0.026		2.082	92	0.624	0.097	0.065		1.315	58	0.535	0.056	0.108
		4	1.079	5.121	100	0.931	0.122	0.037		3.331	96	0.785	0.116	0.1		2.105	83	0.647	0.103	0.197
		5	1.209	6.401	100	1.077	0.13	0.034		4.164	99	0.886	0.131	0.121		2.631	89	0.705	0.123	0.269
Binomial with 2 hierarchical levels	FastRR	1	0.545	1.28	85	0.102	0.019	0.197		0.833	50	0.095	0.013	0.203		0.526	28	0.087	0.011	0.21
		2	0.862	3.201	100	0.139	0.021	0.524		2.082	96	0.12	0.021	0.552		1.315	78	0.101	0.021	0.579
		3	0.86	3.201	100	0.144	0.024	0.512		2.082	97	0.119	0.022	0.55		1.315	87	0.099	0.021	0.58
		4	1.079	5.121	100	0.181	0.03	0.807		3.331	98	0.151	0.026	0.861		2.105	98	0.122	0.027	0.917
		5	1.209	6.401	100	0.208	0.029	1.003		4.164	100	0.173	0.03	1.074		2.631	100	0.134	0.031	1.158
	logistic regression	1	0.545	1.28	40	0.448	0.277	0.084		0.833	17	0.518	0.327	0.101		0.526	3	0.627	0.208	0.036
		2	0.862	3.201	99	0.469	0.285	0.235		2.082	82	0.486	0.265	0.211		1.315	41	0.458	0.295	0.249
		3	0.86	3.201	98	0.442	0.272	0.248		2.082	82	0.51	0.285	0.203		1.315	45	0.471	0.304	0.242
		4	1.079	5.121	100	0.447	0.275	0.474		3.331	97	0.478	0.296	0.448		2.105	89	0.452	0.296	0.48
		5	1.209	6.401	100	0.47	0.286	0.628		4.164	99	0.49	0.289	0.599		2.631	96	0.459	0.288	0.644
	FarmCPU	1	0.545	1.28	42	0.109	0.014	0.191		0.833	13	0.108	0.014	0.191		0.526	4	0.101	0.024	0.198
		2	0.862	3.201	99	0.133	0.022	0.532		2.082	79	0.122	0.02	0.548		1.315	44	0.112	0.016	0.564
		3	0.86	3.201	97	0.142	0.024	0.516		2.082	80	0.122	0.02	0.545		1.315	49	0.11	0.018	0.563
		4	1.079	5.121	100	0.173	0.031	0.821		3.331	98	0.145	0.027	0.874		2.105	88	0.124	0.025	0.913
		5	1.209	6.401	100	0.205	0.03	1.01		4.164	99	0.17	0.029	1.082		2.631	95	0.134	0.029	1.158
	FaST-LMM	1	0.545	1.28	36	0.118	0.017	0.183		0.833	13	0.112	0.01	0.187		0.526	1	0.112	NA	0.187
		2	0.862	3.201	98	0.141	0.02	0.521		2.082	79	0.126	0.019	0.543		1.315	33	0.12	0.016	0.551
		3	0.86	3.201	98	0.146	0.022	0.51		2.082	75	0.127	0.018	0.538		1.315	36	0.117	0.014	0.552
		4	1.079	5.121	100	0.181	0.03	0.806		3.331	97	0.153	0.024	0.859		2.105	85	0.128	0.023	0.904
		5	1.209	6.401	100	0.208	0.029	1.003		4.164	99	0.175	0.028	1.071		2.631	95	0.137	0.028	1.151
	POLMM	1	0.545	1.28	37	0.511	0.067	0.005		0.833	12	0.513	0.054	0.004		0.526	1	0.473	NA	0.005
		2	0.862	3.201	99	0.619	0.085	0.066		2.082	78	0.566	0.072	0.093		1.315	35	0.532	0.061	0.112
		3	0.86	3.201	98	0.65	0.089	0.052		2.082	79	0.572	0.091	0.091		1.315	38	0.557	0.088	0.099
		4	1.079	5.121	100	0.804	0.106	0.087		3.331	97	0.683	0.09	0.165		2.105	89	0.59	0.083	0.245
		5	1.209	6.401	100	0.926	0.101	0.09		4.164	99	0.793	0.096	0.182		2.631	96	0.653	0.089	0.318
Mean: average estimated effect; SD: standard error; MSE: mean squared error; 2 k, 5 k and 10 k represent two, five, and ten times the polygenic background, respectively.
r2:heritability for each QTN.

## Sheet: Table S3
Table S3: significant QTNs and their known genes detected using five methods for 14 binary or ordinal traits in Arabidopsis real dataset.
Trait	Known gene	Gene symbol	Chr	QTN position	Method	p-value	r2 (%)	Reference
avrPphB	AT1G12210	RFL1	1	4,144,558~4,150,466	1	1.23e-13	4.70046	Henk,et al., 1999
					4	1.87e-10	61.2949
					5	1.57e-10	-
	AT1G12220	RPS5	1	4,144,558~4,150,466	1	1.23e-13	4.70046	Henk,et al., 1999
					4	2.47e-08	61.2949
					5	9.95e-08	-
	AT1G12240	VIN2	1	4,144,558~4,150,466	1	1.23e-13	4.70046	Haouazine-Takvorian, et al., 1997
					4	2.47e-08	61.2949
					5	9.95e-08	-
	AT3G05360	RLP30	3	1522038	1	0.000131595	1.13357	Zhang, et al., 2013
	AT3G26450		3	9700429	1	8.3e-05	1.83	Cerny, et al., 2013
	AT3G26460
	AT3G26470
	AT3G28450	BIR2	3	10662541	1	4.5e-06	1.83352	Schloffel, et al., 2020
	AT3G26470		3	9603932	1	9.64e-06	1.63649	Meyers,et al.,2003
	AT4G08480	MEKK2	4	5412236	1	0.000130739	1.44772	Nitta, et al.,2020
	AT4G23680	F9D16.150	4	12348175	1	6.7e-05	1.35845	Jakobsen, et al., 2005
	AT5G52640	HSP83	5	21355939	1	3.52e-05	1.49039	Takahashi, et al.,1992
avrRpm1	AT1G62660	VI1	1	23220671	1	5.93e-05	1.23632	Mitsuhashi, et al., 2004
	AT1G32070	NSI	1	11531340	1	1.37e-06	1.4029	Lv,et al., 2021
	AT2G38240	F16M14.17	2	16080224	1	1.33e-05	1.20935	Smirnova ,et al.,2017
	AT3G06980		3	2224686	1	7.89e-06	1.9045	Li, et al., 2008
					5	1.33e-07	-
	AT3G07040	RPM1	3	2,225,659~2,230,186	1	7.61e-06	1.91243	Gopalan ,et al., 1996
					4	3.8e-09	78.7771
					5	1.33e-07	-
	AT3G59700	LECRK1	3	22058868	1	0.000308309	0.860007	Arnaud ,et al., 2012
	AT3G59730	LECRK-V.6
	AT3G59740	LECRK-V.7
	AT3G59750	LECRK-V.8
avrRpt2	AT1G27950	LTPG1	1	9728388	3	2.3647e-08	2.3	Fahlberg, et al. ,2019
	AT3G50450	HR1	3	18705188	1	0.00013272	0.961148	Ma,et al. ,2014
	AT4G10490	DLO2	4	6474413	1	2.07e-06	1.71547	Zeilmaker,et al. , 2015
	AT4G10500	DLO1	4	6474413	1	2.07e-06	1.71547	Zeilmaker ,et al., 2015
	AT4G14400	ACD6	4	8276863	1	0.000288829	1.05806	Lu ,et al.,2003
	AT4G12020	WRKY19	4	7216346	3	2.58e-08	3.21771	Warmerdam,et al., 2020
	AT4G12010	F16J13.80	4	7216346	3	2.58e-08	3.21771	Lolle ,et al.,2017
	AT4G26090	RPS2	4	13,224,915~13,225,030	1	2.52681e-07	2.2272	Cherkis,et al.,2012
					3	6.62e-34	28.4001
					4	4.7e-09	41.7205
					5	5.77e-08	-
	AT4G26120	F20B18.230	4	13,224,573~13,225,030	1	3.19238e-09	3.10542	Fu ,et al.,2012
					3	6.62e-34	28.4001
					4	1.94e-08	41.7205
					5	5.77e-08	-
	AT4G32551	RON2	4	15711776	1	1.26e-05	1.70771	Staldal, et al., 2008
	AT4G32570	TIFY8					1.70771	Cuéllar ,et al., 2014
	AT4G35580	CBNAC	4	16896369	1	4.46e-06	1.51905	Block ,et al., 2014
avrB	AT1G17250	RLP3	1	5906765	1	0.000130869	1.16283	Shen ,et al.,2013
	AT1G32070	NSI	1	11531340	1	7.55e-07	1.57005	Lv ,et al.,2021
	AT2G46380	F11C10.7	2	19033370	3	8.62e-14	6.65501	Depuydt T, et al.,2021
	AT2G46400	WRKY46						Hu,et al.,2012
	AT3G06980		3	2,181,673~2,224,686	1	0.000218492	1.119	Li, et al., 2008
					5	3.41e-08	-
	AT3G59700	LECRK1	3	22058868	1	0.000275	0.985336	Bouwmeester, et al., 2009
	AT3G59730	LECRK-V.6
	AT3G59740	LECRK-V.7
	AT3G59750	LECRK-V.8
	AT3G07030		3	2227823	4	4.08e-09	72.5421	Singh,et al., 2020
	AT3G07040	RPM1	3	2227823	1	8.37822e-10	3.08392	Gopalan ,et al., 1996
					3	7.21e-41	68.6257
					4	4.08e-09	72.5421
					5	2.14e-10	-
Anthocyanin 10	AT3G02130	RPK2	3	365,429~368,145	1	0.000194	1.76967	Betsuyaku ,et al., 2010
					3	9.21e-08	49.1311
	AT1G06220	MEE5	1	1921764	1	0.000478382	1.91581	Yagi ,et al., 2009
	AT1G06350	ADS4	1	1921764	1	0.000102554	1.91581	Ghassemian ,et al., 2006
	AT2G47700	RFI2	2	19561188	1	0.000194489	1.78519	Chen ,et al., 2006
	AT3G27690	DEG13	3	10240471	1	8.21e-05	1.98913	Xu, et al., 2012
	AT3G44110	ATJ3	3	15883329	1	9.64e-05	1.95516	Wang ,et al.,2021
	AT3G46610		3	17151835	1	0.000259966	1.70492	Jin,et al.,2018
	AT3G49260	iqd21	3	18257704	1	5.11e-05	2.10751	Allen ,et al., 2001
Anthocyanin 16	AT4G15910	DI21	4	9044964	1	6.53e-05	6.05969	Maruyama ,et al., 2004
	AT1G10120	CIB4	1	3310433	1	8.62e-05	5.85684	Liu ,et al., 2013
Leaf roll 10	AT1G69588	CLE45	1	26192702	1	0.000155983	2.44956	Endo ,et al., 2013
	AT2G21970	2023-09-02	2	9349684	1	6.91e-05	2.70565	Heddad ,et al., 2000
	AT4G38860	SAUR16	4	18146349	1	0.000266	2.27729	van ,et al., 2017
	AT4G39130	T22F8.30	4	18211438	1	0.000225	2.31247	Candat, et al., 2014
Leaf roll 16	AT2G02820	MYB88	2	794422	1	3.43e-05	3.58909	Yang ,et al., 2016
	AT1G29860	WRKY71	1	10442076	1	0.000108463	3.16211	Yu ,et al., 2021
	AT2G42200	SPL9		17529095	1	2.43e-05	3.72706	Wang ,et al.,2008
Leaf roll 22	AT1G51500	ABCG12	1	19092267	1	0.000109168	3.25001	Maxwell ,et al., 2017
Leaf serr 10	AT4G18870	F13C5.40	4	10330949	1	4.32e-05	3.85379	Day, et al.,2008
	AT4G18880	HSF A4A						Andrási ,et al., 2019
	AT5G03310	SAUR44	5	809032	1	0.000232	3.11317	Markakis, et al., 2013
Leaf serr 16	AT1G29420	SAUR61	1	10298618	1	0.000167	3.46292	Markakis, et al., 2013
	AT1G29430	SAUR62						He ,et al.,2018
	AT1G29460	SAUR65						Sun, et al., 2016
	AT1G29640	F15D2.20	1	10301221	1	0.000150363	2.94721	Fischer-Kilbienski ,et al.,2010
	AT1G51760	IAR3	1	19198124	1	5.76e-05	3.34117	Widemann ,et al., 2013
	AT1G51780	ILL5					0	Davies ,et al., 1999
	AT2G01420	PIN4	2	180480	1	7.4e-05	3.26831	Waldie ,et al.,2018
	AT4G11880	AGL14	4	7137798	1	0.000183	2.91886	Garay-Arroyo ,et al., 2013
	AT4G16150	CAMTA5	4	9154429	1	0.000264	2.78458	Kidokoro ,et al.,2017
Leaf serr 22	AT1G14350	FLP	1	4923296	1	0.000182	3.49784	Yang ,et al., 2016
	AT1G69588	F6F22.24	1	26159219	1	0.000246329	3.35603	Endo ,et al., 2013
	AT2G19620	NDL3	2	8504630	1	0.000159726	3.57114	Katiyar, et al.,2019
	AT2G19690	F6F22.28						Seo, et al., 2008
	AT2G19730	EL28Z						Yao ,et al., 2008
Silique 22	AT4G36020	CSP1	4	17057521	1	7.87e-05	3.49996	Juntawong, et al., 2013
	AT1G65500	F5I14.4	1	24373119	1	0.000656996	2.49931	Yu ,et al., 2020
	AT1G77080	MAF1	1	28946359	3	4.08e-08	2.9739	Blayney ,et al., 2022
	AT3G02130	RPK2	3	399288	1	0.000401078	2.7925	Betsuyaku ,et al., 2011
Note: Only results of 13 traits except for Anthocyanin 22 were listed in the table because no known genes were found for Anthocyanin 22. GWAS methods indicated as 1 FastRR , 2 logistic regression , 3 FarmCPU , 4 FaST-LMM , and 5 POLMM . -:The POLMM method has no result.
References
Anderson, G.H., B. Veit, and M.R. Hanson, The Arabidopsis AtRaptor genes are essential for post-embryonic plant growth. BMC Biol, 2005. 3: p. 12.
Babu, M., et al., Altered gene expression changes in Arabidopsis leaf tissues and protoplasts in response to Plum pox virus infection. BMC Genomics, 2008. 9: p. 325.
Bakker, E.G., et al., A genome-wide survey of R gene polymorphisms in Arabidopsis. Plant Cell, 2006. 18 8 : p. 1803-18.
Bartels, S., et al., MAP kinase phosphatase1 and protein tyrosine phosphatase1 are repressors of salicylic acid synthesis and SNC1-mediated responses in Arabidopsis. Plant Cell, 2009. 21 9 : p. 2884-97.
Bouwmeester, K. and F. Govers, Arabidopsis L-type lectin receptor kinases: phylogeny, classification, and expression profiles. J Exp Bot, 2009. 60 15 : p. 4383-96.
Burstenbinder, K., et al., The IQD Family of Calmodulin-Binding Proteins Links Calcium Signaling to Microtubules, Membrane Subdomains, and the Nucleus. Plant Physiol, 2017. 173 3 : p. 1692-1708.
Candat, A., et al., The ubiquitous distribution of late embryogenesis abundant proteins across cell compartments in Arabidopsis offers tailored protection against abiotic stress. Plant Cell, 2014. 26 7 : p. 3148-66.
Cerny, M., et al., Proteome and metabolome profiling of cytokinin action in Arabidopsis identifying both distinct and similar responses to cytokinin down- and up-regulation. J Exp Bot, 2013. 64 14 : p. 4193-206.
Chen, I.C., et al., Glutathione S-transferase interacting with far-red insensitive 219 is involved in phytochrome A-mediated signaling in Arabidopsis. Plant Physiol, 2007. 143 3 : p. 1189-202.
Day, R.C., et al., Transcriptome analysis of proliferating Arabidopsis endosperm reveals biological implications for the control of syncytial division, cytokinin signaling, and gene expression regulation. Plant Physiol, 2008. 148 4 : p. 1964-84.
Desclos-Theveniau, M., et al., The Arabidopsis lectin receptor kinase LecRK-V.5 represses stomatal immunity induced by Pseudomonas syringae pv. tomato DC3000. PLoS Pathog, 2012. 8 2 : p. e1002513.
Depuydt T, Vandepoele K. Multi-omics network-based functional annotation of unknown Arabidopsis genes. Plant J. 2021.108 4 : p.1193-1212.
Desikan, R., et al., The histidine kinase AHK5 integrates endogenous and environmental signals in Arabidopsis guard cells. PLoS One, 2008. 3 6 : p. e2491.
Dong, J., et al., The Transcription Factors TCP4 and PIF3 Antagonistically Regulate Organ-Specific Light Induction of SAUR Genes to Modulate Cotyledon Opening during De-Etiolation in Arabidopsis. Plant Cell, 2019. 31 5 : p. 1155-1170.
Fahlberg P, Buhot N, Johansson ON, Andersson MX. Involvement of lipid transfer proteins in resistance against a non-host powdery mildew in Arabidopsis thaliana. Mol Plant Pathol, 2019. 20 1 :p. 69-77.
Fernandez-Bautista, N., et al., HOP3, a member of the HOP family in Arabidopsis, interacts with BiP and plays a major role in the ER stress response. Plant Cell Environ, 2017. 40 8 : p. 1341-1355.
Guo, J., et al., Genome-wide analysis of heat shock transcription factor families in rice and Arabidopsis. Journal of Genetics and Genomics, 2008. 35 2 : p. 105-118.
Haouazine-Takvorian, N., et al., Characterization of two members of the Arabidopsis thaliana gene family, At beta fruct3 and At beta fruct4, coding for vacuolar invertases. Gene, 1997. 197 1-2 : p. 239-251.
Henk, A.D., R.F. Warren, and R.W. Innes, A new Ac-like transposon of Arabidopsis is associated with a deletion of the RPS5 disease resistance gene. Genetics, 1999. 151 4 : p. 1581-9.
Huang, J., et al., The Arabidopsis transcription factor LUH/MUM1 is required for extrusion of seed coat mucilage. Plant Physiol, 2011. 156 2 : p. 491-502.
Jakobsen, M.K., et al., Pollen development and fertilization in Arabidopsis is dependent on the MALE GAMETOGENESIS IMPAIRED ANTHERS gene encoding a type V P-type ATPase. Genes Dev, 2005. 19 22 : p. 2757-69.
Karve, R., Functional characterization of calcium dependent protein kinase 32 from Arabidopsis. Dissertations & Theses - Gradworks, 2009.
Kawarazaki, T., et al., A low temperature-inducible protein AtSRC2 enhances the ROS-producing activity of NADPH oxidase AtRbohF. Biochim Biophys Acta, 2013. 1833 12 : p. 2775-2780.
Kim, H.G., et al., GDSL lipase 1 regulates ethylene signaling and ethylene-associated systemic immunity in Arabidopsis. FEBS Lett, 2014. 588 9 : p. 1652-8.
Kim, H.S., et al., Identification of a calmodulin-binding NAC protein as a transcriptional repressor in Arabidopsis. J Biol Chem, 2007. 282 50 : p. 36292-302.
Li, D., et al., OsBIRH1, a DEAD-box RNA helicase with functions in modulating defence responses against pathogen infection and oxidative stress. J Exp Bot, 2008. 59 8 : p. 2133-46.
Lin, K.F., et al., The roles of Arabidopsis HSFA2, HSFA4a, and HSFA7a in the heat shock response and cytosolic protein response. Bot Stud, 2018. 59 1 : p. 15.
Mara, C.D. and V.F. Irish, Two GATA transcription factors are downstream effectors of floral homeotic gene action in Arabidopsis. Plant Physiol, 2008. 147 2 : p. 707-18.
Markakis, M.N., et al., Characterization of a small auxin-up RNA SAUR -like gene involved in Arabidopsis thaliana development. PLoS One, 2013. 8 11 : p. e82596.
Meng, L.S. and S.Q. Yao, Transcription co-activator Arabidopsis ANGUSTIFOLIA3 AN3 regulates water-use efficiency and drought tolerance by modulating stomatal density and improving root architecture by the transrepression of YODA YDA . Plant Biotechnol J, 2015. 13 7 : p. 893-902.
Meyers, B.C., et al., Genome-wide analysis of NBS-LRR-encoding genes in Arabidopsis. Plant Cell, 2003. 15 4 : p. 809-34.
Miao, Y., et al., Targets of the WRKY53 transcription factor and its role during leaf senescence in Arabidopsis. Plant Molecular Biology, 2004. 55 6 .
Mitsuhashi, W., et al., Differential expression of acid invertase genes during seed germination in Arabidopsis thaliana. Biosci Biotechnol Biochem, 2004. 68 3 : p. 602-8.
Mizuno, S., et al., Receptor-like protein kinase 2 RPK 2 is a novel factor controlling anther development in Arabidopsis thaliana. Plant J, 2007. 50 5 : p. 751-66.
Nesi, N., et al., The TT8 Gene Encodes a Basic Helix-Loop-Helix Domain Protein Required for Expression of DFR and BAN Genes in Arabidopsis Siliques. The Plant Cell, 2000. 12 10 : p. 1863-1878.
Nie, P., et al., Function of miR825 and miR825* as Negative Regulators in Bacillus cereus AR156-elicited Systemic Resistance to Botrytis cinerea in Arabidopsis thaliana. Int J Mol Sci, 2019. 20 20 .
Nitta, Y., et al., MEKK2 inhibits activation of MAP kinases in Arabidopsis. Plant J, 2020. 103 2 : p. 705-714.
Ono, E., K. Mise, and Y. Takano, RLP23 is required for Arabidopsis immunity against the grey mould pathogen Botrytis cinerea. Sci Rep, 2020. 10 1 : p. 13798.
Qin, J., et al., The plant-specific transcription factors CBP60g and SARD1 are targeted by a Verticillium secretory protein VdSCP41 to modulate immunity. Elife, 2018. 7.
Schloffel, M.A., et al., The BIR2/BIR3-Associated Phospholipase Dgamma1 Negatively Regulates Plant Immunity. Plant Physiol, 2020. 183 1 : p. 371-384.
Schloffel, M.A., et al., The BIR2/BIR3-Associated Phospholipase Dgamma1 Negatively Regulates Plant Immunity. Plant Physiol, 2020. 183 1 : p. 371-384.
Shida, T., et al., AtRBP1, which encodes an RNA-binding protein containing RNA-recognition motifs, regulates root growth in Arabidopsis thaliana. Plant Physiol Biochem, 2015. 92: p. 62-70.
Shih, H.W., et al., The receptor-like kinase FERONIA is required for mechanical signal transduction in Arabidopsis seedlings. Curr Biol, 2014. 24 16 : p. 1887-92.
Shin, Y.J., et al., Possible dual regulatory circuits involving AtS6K1 in the regulation of plant cell cycle and growth. Mol Cells, 2012. 33 5 : p. 487-96.
Staldal, V., et al., Auxin can act independently of CRC, LUG, SEU, SPT and STY1 in style development but not apical-basal patterning of the Arabidopsis gynoecium. New Phytol, 2008. 180 4 : p. 798-808.
Sun, N., et al., Arabidopsis SAURs are critical for differential light regulation of the development of various organs. Proc Natl Acad Sci U S A, 2016. 113 21 : p. 6071-6.
Takahashi, Naito, and Komeda, Isolation and analysis of the expression of two genes for the 81-kilodalton heat-shock proteins from Arabidopsis. Plant physiology, 1992.
Vellosillo, T., et al., Defense activated by 9-lipoxygenase-derived oxylipins requires specific mitochondrial proteins. Plant Physiol, 2013. 161 2 : p. 617-27.
Wang, L., et al., CBP60g and SARD1 play partially redundant critical roles in salicylic acid signaling. Plant J, 2011. 67 6 : p. 1029-41.
Wu, J.R., et al., AtJ3, a specific HSP40 protein, mediates protein farnesylation-dependent response to heat stress in Arabidopsis. Planta, 2019. 250 5 : p. 1449-1460.
Xiong, L., H. Lee, and M. Ishitani, Repression of stress-responsive genes by FIERY2, a novel transcriptional regulator in Arabidopsis. Proceedings of the National Academy of Sciences, 2002. 99 16 : p. 10899-10904.
Xu, Y.H., et al., Light-harvesting chlorophyll a/b-binding proteins are required for stomatal response to abscisic acid in Arabidopsis. J Exp Bot, 2012. 63 3 : p. 1095-106.
Yan, C., et al., Tudor-SN, a component of stress granules, regulates growth under salt stress by modulating GA20ox3 mRNA levels in Arabidopsis. J Exp Bot, 2014. 65 20 : p. 5933-44.
Yang, M., The FOUR LIPS FLP and MYB88 genes conditionally suppress the production of nonstomatal epidermal cells in Arabidopsis cotyledons. Am J Bot, 2016. 103 9 : p. 1559-66.
Yi, R., J. Yan, and D. Xie, Light promotes jasmonate biosynthesis to regulate photomorphogenesis in Arabidopsis. Sci China Life Sci, 2020. 63 7 : p. 943-952.
Yoon, H.S., et al., NDR/LATS-family protein kinase genes are indispensable for embryogenesis in Arabidopsis. FEBS Open Bio, 2021. 11 9 : p. 2600-2606.
Yu, H.J., P. Hogan, and V. Sundaresan, Analysis of the female gametophyte transcriptome of Arabidopsis by comparative expression profiling. Plant Physiol, 2005. 139 4 : p. 1853-69.
Zeilmaker, T., et al., DOWNY MILDEW RESISTANT 6 and DMR6-LIKE OXYGENASE 1 are partially redundant but distinct suppressors of immunity in Arabidopsis. Plant J, 2015. 81 2 : p. 210-22.
Zhang, W., et al., Arabidopsis receptor-like protein30 and receptor-like kinase suppressor of BIR1-1/EVERSHED mediate innate immunity to necrotrophic fungi. Plant Cell, 2013. 25 10 : p. 4227-41.
Zhao, J., et al., Arabidopsis E3 Ubiquitin Ligases PUB22 and PUB23 Negatively Regulate Drought Tolerance by Targeting ABA Receptor PYL9 for Degradation. Int J Mol Sci, 2017. 18 9 .
